# Supplementary material for: Designing Polymeric Multifunctional Nanogels for Photothermal Inactivation: Exploiting Conjugate Polymers and Thermoresponsive Platforms
Source: Pharmaceutics. 2025 Jun 25;17(7):827. doi: 10.3390/pharmaceutics17070827 (PMC12300760; doi:10.3390/pharmaceutics17070827)
Supplement: Supplementary file 1 [file pharmaceutics-17-00827-s001.zip]

Archive with 1 entries (1 files):
- pharmaceutics-3647668-supplementary.pdf
